# Supplementary material for: Long Noncoding RNA PVT1 Is Regulated by Bromodomain Protein BRD4 in Multiple Myeloma and Is Associated with Disease Progression
Source: Int J Mol Sci. 2020 Sep 27;21(19):7121. doi: 10.3390/ijms21197121 (PMC7583953; doi:10.3390/ijms21197121)
Supplement: Supplementary file 1 [file ijms-21-07121-s001.zip]

Archive with 2 entries (2 files):
- Table1 cell lines.xlsx
- Table2 patients characteristics.xlsx
