# Supplementary material for: Long Noncoding RNA PVT1 Is Regulated by Bromodomain Protein BRD4 in Multiple Myeloma and Is Associated with Disease Progression
Source: Int J Mol Sci. 2020 Sep 27;21(19):7121. doi: 10.3390/ijms21197121 (PMC7583953; doi:10.3390/ijms21197121)
Supplement: Supplementary file 1 [file ijms-21-07121-s001.zip › Table1 cell lines.xlsx]

## Sheet: Sheet1
Cell line name	Cytogenetics
KMS11	t(4;14)(p16.3;q32.3)
KMS12PE	t(11;14)(q13;q32.3)
KMS12BM	t(11;14)(q13;q32.3)
KMS26	t(4;14)(p16.3;q32.3), t(14;16)(q32.3;q23)
KMM1	t(6;14)(p21;q32.2), t(8;14)(q24;q32.3)
OPM2	t(4;14)(p16.3;q32.3)
RPMI8226	t(14;16)(q32.3;q23)
