# Supplementary material for: Long Noncoding RNA PVT1 Is Regulated by Bromodomain Protein BRD4 in Multiple Myeloma and Is Associated with Disease Progression
Source: Int J Mol Sci. 2020 Sep 27;21(19):7121. doi: 10.3390/ijms21197121 (PMC7583953; doi:10.3390/ijms21197121)
Supplement: Supplementary file 1 [file ijms-21-07121-s001.zip › Table2 patients characteristics.xlsx]

## Sheet: tableone
	Group	PVT1 low	PVT1 high	p.value
Total number subjects		186	40
Gender (%)	Female	84 (51.2)	19 (47.5)	0.726
	Male	80 (48.8)	21 (52.5)
Age		68.00 [22.00, 88.00]	73.00 [43.00, 88.00]	0.074
ASCT (%)	ineligible	67 (69.8)	20 (66.7)	0.822
	eligible	29 (30.2)	10 (33.3)
Cytogenetic.Risk group (%)	High	26 (26.5)	11 (34.4)	0.499
	Standard	72 (73.5)	21 (65.6)
Cytogenetics (%)	del 13q	28 (28.3)	9 (27.3)	0.474
	del 17p	10 (10.1)	4 (12.1)
	no abnormal	1 ( 1.0)	2 ( 6.1)
	t(11;14)	24 (24.2)	8 (24.2)
	t(11;14) del17p	2 ( 2.0)	1 ( 3.0)
	t(14;16)	0 ( 0.0)	1 ( 3.0)
	t(4;14)	13 (13.1)	4 (12.1)
	t(4;14) del17p	3 ( 3.0)	1 ( 3.0)
	trisomy11	18 (18.2)	3 ( 9.1)
del.17p (%)	No del 17p	88 (83.0)	24 (80.0)	0.787
	del 17p	18 (17.0)	6 (20.0)
Subject type (%)	Control	21 (11.7)	0 ( 0.0)	<0.001
	MGUS	58 (32.2)	4 (10.0)
	MM	101 (56.1)	36 (90.0)
MM status (%)	NDMM	68 (67.3)	28 (77.8)	0.396
	RRMM	22 (21.8)	4 (11.1)
	SMM	11 (10.9)	4 (11.1)
